# Supplementary material for: Novel Galectins Purified from the Sponge Chondrilla australiensis: Unique Structural Features and Cytotoxic Effects on Colorectal Cancer Cells Mediated by TF-Antigen Binding
Source: Mar Drugs. 2024 Aug 31;22(9):400. doi: 10.3390/md22090400 (PMC11433124; doi:10.3390/md22090400)
Supplement: Supplementary file 1 [file marinedrugs-22-00400-s001.zip]

Archive with 1 entries (1 files):
- marinedrugs-3179387-supplementary.pdf
